# Supplementary material for: Are Terminal Alkynes Necessary for MAO-A/MAO-B Inhibition? A New Scaffold Is Revealed
Source: Molecules. 2024 May 24;29(11):2486. doi: 10.3390/molecules29112486 (PMC11174103; doi:10.3390/molecules29112486)
Supplement: Supplementary file 1 [file molecules-29-02486-s001.zip]

Archive with 1 entries (1 files):
- molecules-2973003-supplementary.pdf
